# Supplementary material for: The defensive benefit and flower number cost of selenium accumulation in Brassica juncea
Source: AoB Plants. 2019 Aug 17;11(5):plz053. doi: 10.1093/aobpla/plz053 (PMC6757350; doi:10.1093/aobpla/plz053)
Supplement: plz053_suppl_Supplementary_Data [file plz053_suppl_supplementary_data.xlsx]

## Sheet: herbivory data
Plant ID	variety	treatment	flat in growth chamber	variety larva was grown on	leaf wt in g at start	cat wt in g at start	lf wt in g at end	cat wt in g at end	percent change in leaf mass	percent change in larva mass	Conc se in leaf ug/g	Conc se in larva ug/g
8	Tendergreen	Se+	B	Tendergreen	0.6619	0.1891	0.4852	0.1824	-26.6959	-3.5431	64.7509	0
10	Tendergreen	Se+	G	Tendergreen	0.961	0.1384	0.8257	0.103	-14.0791	-25.578	372.09
15	Tendergreen	Se+	E	Tendergreen	0.769	0.0949	0.5751	0.0665	-25.2146	-29.9262	733.801	0
16	Tendergreen	Se-	M	Tendergreen	0.3211	0.0402	0.1934	0.0473	-39.7695	17.6617	0	0
20	Tendergreen	Se-	I	Tendergreen	0.7563	0.1916	0.4427	0.1986	-41.465	3.65344	0	0
21	Tendergreen	Se+	G	Tendergreen	1.037	0.1244	0.8625	0.1209	-16.8274	-2.8135	103.257	0
22	Tendergreen	Se+	B	Tendergreen	1.4627	0.1762	1.1248	0.1433	-23.1011	-18.672
24	Tendergreen	Se+	B	Tendergreen	0.89	0.1186	0.7027	0.0931	-21.0449	-21.5008	437.057	2.29774
25	Tendergreen	Se-	O	Tendergreen	0.7522	0.2209	0.4386	0.233	-41.691	5.47759	0	0
26	Tendergreen	Se-	K	Tendergreen	0.6163	0.1952	0.5042	0.1756	-18.1892	-10.041	0	0
27	Tendergreen	Se+	C	Tendergreen	1.6993	0.1402	0.6718	0.1118	-60.4661	-20.2568	653.106
28	Tendergreen	Se-	N	Tendergreen	0.535	0.178	0.2048	0.2246	-61.7196	26.1798	0	0
29	Tendergreen	Se-	O	Tendergreen	0.5858	0.0551	0.4132	0.0519	-29.464	-5.80762	0	0
31	Tendergreen	Se-	N	Tendergreen	0.5455	0.1243	0.1052	0.2042	-80.7149	64.28	0	0
33	Tendergreen	Se-	L	Tendergreen	0.5499	0.048	0.4674	0.0462	-15.0027	-3.75	0	0
34	Tendergreen	Se-	P	Tendergreen	1.107	0.2169	0.4718	0.2112	-57.3803	-2.62794	0	0
38	Tendergreen	Se-	K	Tendergreen	0.9102	0.2404	0.6147	0.1823	-32.4654	-24.1681	0	0
39	Tendergreen	Se+	F	Tendergreen	0.4179	0.0512	0.2558	0.0453	-38.7892	-11.5234	652.419	11.6484
40	Tendergreen	Se+	D	Tendergreen	1.3474	0.1836	1.0465	0.1814	-22.3319	-1.19826	94.3681	0
42	Tendergreen	Se+	A	Tendergreen	0.9028	0.2257	0.7182	0.1651	-20.4475	-26.8498	340.383
43	Tendergreen	Se-	I	Tendergreen	0.3531	0.1901	0	0.1933	-100	1.68332	0	0
45	Tendergreen	Se+	C	Tendergreen	0.5075	0.0583	0.3126	0.0579	-38.4039	-0.686106	470.196	0
51	Southern Giant Curled	Se+	C	Southern Giant Curled	0.6784	0.098	0.5149	0.087	-24.1008	-11.2245	540.999
52	Southern Giant Curled	Se+	C	Southern Giant Curled	1.1272	0.0502	0.8208	0.0472	-27.1824	-5.9761	460.781	0
53	Southern Giant Curled	Se-	O	Southern Giant Curled	0.6873	0.2105	0.2976	0.1913	-56.7001	-9.12114	0	0
54	Southern Giant Curled	Se+	B	Southern Giant Curled	0.4444	0.0762	0.206	0.111	-53.6454	45.6693	109.276	11.5181
55	Southern Giant Curled	Se-	L	Southern Giant Curled	0.6688	0.1146	0.1281	0.1967	-80.8463	71.6405	0	0
56	Southern Giant Curled	Se+	H	Southern Giant Curled	0.8653	0.1642	0.3692	0.1983	-57.3327	20.7674	241.338	23.6952
57	Southern Giant Curled	Se+	F	Southern Giant Curled	0.576	0.212	0.4481	0.1549	-22.2049	-26.934	404	7.4
58	Southern Giant Curled	Se-	J	Southern Giant Curled	0.9224	0.1882	0.5514	0.2093	-40.2212	11.2115
59	Southern Giant Curled	Se-	P	Southern Giant Curled	0.699	0.0586	0.4552	0.1051	-34.8784	79.3515	0	0
62	Southern Giant Curled	Se-	N	Southern Giant Curled	0.7261	0.0872	0.3223	0.1311	-55.6122	50.344	0	0
63	Southern Giant Curled	Se-	M	Southern Giant Curled	0.4722	0.2057	0.1648	0.1793	-65.0995	-12.8342	0	0
64	Southern Giant Curled	Se-	K	Southern Giant Curled	1.2593	0.1863	0.911	0.203	-27.6582	8.96404	0	0
67	Southern Giant Curled	Se-	O	Southern Giant Curled	0.5454	0.1832	0.0584	0.2151	-89.2923	17.4127	0	0
68	Southern Giant Curled	Se-	M	Southern Giant Curled	0.3438	0.0761	0.0382	0.1342	-88.8889	76.3469	0	0
69	Southern Giant Curled	Se-	N	Southern Giant Curled	0.5148	NA	0.0609	0.2389	-88.1702	NA	0	0
73	Southern Giant Curled	Se+	B	Southern Giant Curled	0.9099	0.1764	0.6061	0.2042	-33.3883	15.7596	173.309	10.972
74	Southern Giant Curled	Se+	D	Southern Giant Curled	0.462	0.098	0.1098	0.1459	-76.2338	48.8776	26.8497
80	Southern Giant Curled	Se-	P	Southern Giant Curled	0.592	0.0735	0.3577	0.1385	-39.5777	88.4354	0	0
81	Southern Giant Curled	Se+	G	Southern Giant Curled	1.0931	0.1167	0.715	0.1688	-34.5897	44.6444	413.713	6.63232
82	Southern Giant Curled	Se+	E	Southern Giant Curled	0.6868	NA	0.5011	0.1405	-27.0384	NA	573.708	0
86	Southern Giant Curled	Se+	D	Southern Giant Curled	0.7487	0.2267	0.4379	0.193	-41.512	-14.8655	246.837	0
89	Southern Giant Curled	Se+	A	Southern Giant Curled	0.7633	0.0681	0.5886	0.0712	-22.8875	4.55213	446.376	0
91	Florida Broad Leaf	Se+	A	Florida Broad Leaf	0.5881	0.1135	0.4714	0.0917	-19.8436	-19.207	773.188	14.2407
92	Florida Broad Leaf	Se-	L	Florida Broad Leaf	0.5293	0.1175	0.0674	0.177	-87.2662	50.6383	0	0
97	Florida Broad Leaf	Se-	M	Florida Broad Leaf	0.8805	0.204	0.3922	0.1963	-55.4571	-3.77451	0	0
100	Florida Broad Leaf	Se-	J	Florida Broad Leaf	0.5109	0.0629	0.2105	0.0903	-58.7982	43.5612	0	0
105	Florida Broad Leaf	Se-	O	Florida Broad Leaf	0.4271	0.1713	0.0292	0.1844	-93.1632	7.6474	0	0
106	Florida Broad Leaf	Se-	P	Florida Broad Leaf	0.7857	0.2142	0.4351	0.2029	-44.6226	-5.27544	0	0
107	Florida Broad Leaf	Se+	C	Florida Broad Leaf	0.7316	0.0682	0.5345	0.0632	-26.941	-7.33138	1292.11	0
108	Florida Broad Leaf	Se-	J	Florida Broad Leaf	1.3252	0.0961	1.1583	0.0895	-12.5943	-6.86785
110	Florida Broad Leaf	Se+	A	Florida Broad Leaf	0.8504	0.1342	0.6205	0.1003	-27.0343	-25.2608	584.874	1.33616
111	Florida Broad Leaf	Se+	B	Florida Broad Leaf	0.5495	0.1001	0.3623	0.1124	-34.0673	12.2877	426.367	0
116	Florida Broad Leaf	Se+	A	Florida Broad Leaf	0.7893	0.2104	0.6246	0.1462	-20.8666	-30.5133	1018.58	0
117	Florida Broad Leaf	Se-	N	Florida Broad Leaf	0.5506	0.2552	0.3331	0.2115	-39.5024	-17.1238	0	0
118	Florida Broad Leaf	Se+	G	Florida Broad Leaf	0.5937	0.165	0.4475	0.1535	-24.6252	-6.9697	415.85	0
119	Florida Broad Leaf	Se+	G	Florida Broad Leaf	0.6127	0.1126	0.4525	0.0958	-26.1466	-14.9201	731.631	0
120	Florida Broad Leaf	Se-	J	Florida Broad Leaf	0.3984	0.1334	0	0.1492	-100	11.8441	0	0
124	Florida Broad Leaf	Se+	A	Florida Broad Leaf	0.8386	0.0825	0.7516	0.0773	-10.3744	-6.30303	936.044	1.51674
126	Florida Broad Leaf	Se+	F	Florida Broad Leaf	0.6735	0.0574	0.5129	0.0542	-23.8456	-5.57491	808.754	0
127	Florida Broad Leaf	Se-	K	Florida Broad Leaf	0.6797	0.0989	0.315	0.1366	-53.656	38.1193	0	0
130	Florida Broad Leaf	Se+	H	Florida Broad Leaf	1.4786	0.1609	1.1258	0.2063	-23.8604	28.2163	496.162	29.132
131	Florida Broad Leaf	Se-	M	Florida Broad Leaf	0.9986	0.0993	0.6741	0.1606	-32.4955	61.7321	0	0
133	Florida Broad Leaf	Se-	P	Florida Broad Leaf	0.5952	0.2154	0.2453	0.1862	-58.787	-13.5562	0	0
134	Florida Broad Leaf	Se-	L	Florida Broad Leaf	0.6645	0.2337	0.4585	0.2089	-31.0008	-10.6119	0	0
136	Mizuna	Se+	D	Florida Broad Leaf	0.463	0.2029	0.1757	0.1731	-62.0518	-14.687		0
138	Mizuna	Se-	N	Mizuna	0.3293	0.119	0.0058	0.1407	-98.2387	18.2353	0	0
139	Mizuna	Se+	E	Mizuna	0.9824	0.1573	0.8497	0.1322	-13.5077	-15.9568	561.155	0
140	Mizuna	Se+	F	Mizuna	0.6269	NA	0.4421	0.1248	-29.4784	NA	426.646	1.17224
141	Mizuna	Se+	F	Mizuna	0.2644	0.195	0.1048	0.172	-60.3631	-11.7949	512.168	9.36433
144	Mizuna	Se+	G	Mizuna	0.235	0.0546	0.1428	0.0477	-39.234	-12.6374	512.39	0
151	Mizuna	Se+	B	Mizuna	0.1961	0.0632	0.1441	0.0559	-26.5171	-11.5506	163.477	0
152	Mizuna	Se-	J	Florida Broad Leaf	0.3268	0.181	0.0461	0.1509	-85.8935	-16.6298	0	0
153	Mizuna	Se+	B	Mizuna	0.6327	0.1782	0.3601	0.2119	-43.0852	18.9113	155.137	2.117
154	Mizuna	Se+	C	Mizuna	0.3222	0.1451	0.2306	0.1139	-28.4295	-21.5024	414.793	10.6337
156	Mizuna	Se-	P	Mizuna	0.7206	0.2172	0.6305	0.1911	-12.5035	-12.0166	0	0
157	Mizuna	Se-	J	Mizuna	0.4868	0.0464	0.2217	0.0835	-54.4577	79.9569	0	0
160	Mizuna	Se+	D	Florida Broad Leaf	0.3787	0.0442	0.2435	0.0436	-35.7011	-1.35747	468.095	0
162	Mizuna	Se-	O	Florida Broad Leaf	0.6933	0.2037	0.4546	0.1856	-34.4295	-8.88562
165	Mizuna	Se+	D	Mizuna	0.4837	0.1375	0.3172	0.1269	-34.4222	-7.70909	150.295	0
167	Mizuna	Se+	H	Mizuna	0.6241	0.0485	0.3752	0.0694	-39.8814	43.0928	153.121	0
168	Mizuna	Se-	K	Florida Broad Leaf	0.3347	0.1415	0.0358	0.168	-89.3039	18.7279
169	Mizuna	Se-	I	Mizuna	0.3717	0.1314	0.048	0.1937	-87.0864	47.4125
171	Mizuna	Se-	K	Mizuna	0.5778	0.0807	0.3746	0.1181	-35.1679	46.3445	0	0
174	Mizuna	Se-	N	Florida Broad Leaf	0.8116	0.1444	0.2966	0.1885	-63.4549	30.5402	0	0
175	Mizuna	Se-	J	Florida Broad Leaf	0.2734	0.231	0.1209	0.1966	-55.7791	-14.8918	0	0
176	Mizuna	Se-	L	Mizuna	0.1895	0.1213	0	0.1448	-100	19.3735	0	0

## Sheet: growth data
plant ID	variety	percent change in leaf weight	treatment	leaf count	bolt height in mm	flower number	leaf selenium conc ug/g
3	Tendergreen		Se-	19	112	0
5	Tendergreen		Se+	12
7	Tendergreen		Se+	17	706	59
8	Tendergreen	-26.6959	Se+	15	414	3	64.7509
10	Tendergreen	-14.0791	Se+	16	851	75	372.09
15	Tendergreen	-25.2146	Se+	14			733.801
16	Tendergreen	-39.7695	Se-	12	772	106	0
18	Tendergreen		Se+	17	567	52
19	Tendergreen		Se-	15	1068	211
20	Tendergreen	-41.465	Se-	24	399	2	0
21	Tendergreen	-16.8274	Se+	13			103.257
22	Tendergreen	-23.1011	Se+	9	1092	169
24	Tendergreen	-21.0449	Se+	22	430	25	437.057
25	Tendergreen	-41.691	Se-	14			0
26	Tendergreen	-18.1892	Se-	16	525	1	0
27	Tendergreen	-60.4661	Se+	12			653.106
28	Tendergreen	-61.7196	Se-	12			0
29	Tendergreen	-29.464	Se-	13	128	0	0
31	Tendergreen	-80.7149	Se-	21			0
32	Tendergreen		Se-	15
33	Tendergreen	-15.0027	Se-	15	100	5	0
34	Tendergreen	-57.3803	Se-	12	599	38	0
37	Tendergreen		Se-	12
38	Tendergreen	-32.4654	Se-	14			0
39	Tendergreen	-38.7892	Se+	18			652.419
40	Tendergreen	-22.3319	Se+	13	726	45	94.3681
42	Tendergreen	-20.4475	Se+	24			340.383
43	Tendergreen	-100	Se-	14	104	1	0
45	Tendergreen	-38.4039	Se+	14	452	19	470.196
48	Southern Giant Curled		Se+	20	891	59
51	Southern Giant Curled	-24.1008	Se+	13	798	34	540.999
52	Southern Giant Curled	-27.1824	Se+	14	1073	91	460.781
53	Southern Giant Curled	-56.7001	Se-	10	900	17	0
54	Southern Giant Curled	-53.6454	Se+	9	1078	203	109.276
55	Southern Giant Curled	-80.8463	Se-	11	327	7	0
56	Southern Giant Curled	-57.3327	Se+	7	968	56	241.338
57	Southern Giant Curled	-22.2049	Se+	22	962	136	404
58	Southern Giant Curled	-40.2212	Se-	13	1262	107
59	Southern Giant Curled	-34.8784	Se-	13	981	16	0
61	Southern Giant Curled		Se-	12	1012	35
62	Southern Giant Curled	-55.6122	Se-	14	1087	14	0
63	Southern Giant Curled	-65.0995	se-	6	913	72	0
64	Southern Giant Curled	-27.6582	Se-	12	652	19	0
65	Southern Giant Curled		Se-	16	638	14
67	Southern Giant Curled	-89.2923	Se-	8	1256	82	0
68	Southern Giant Curled	-88.8889	Se-	10	1299	117	0
69	Southern Giant Curled	-88.1702	Se-	12	1162	57	0
70	Southern Giant Curled		Se-	14	1023	72
72	Southern Giant Curled		Se+	9	162	0
73	Southern Giant Curled	-33.3883	Se+	18	1270	163	173.309
74	Southern Giant Curled	-76.2338	Se+	15	835	116	26.8497
80	Southern Giant Curled	-39.5777	Se-	14	1209	97	0
81	Southern Giant Curled	-34.5897	Se+	16	1105	58	413.713
82	Southern Giant Curled	-27.0384	Se+	10	1105	58	573.708
83	Southern Giant Curled		Se+	19	1092	137
85	Southern Giant Curled		Se-	13	820	11
86	Southern Giant Curled	-41.512	Se+	18	1190	218	246.837
89	Southern Giant Curled	-22.8875	Se+	28	319	3	446.376
90	Southern Giant Curled		Se+	16	1019	23
91	Florida Broadleaf	-19.8436	Se+	26	988	124	773.188
92	Florida Broadleaf	-87.2662	Se-	12	1329		0
96	Florida Broadleaf		Se+	13	1370	211
97	Florida Broadleaf	-55.4571	Se-	8	1264	221	0
98	Florida Broadleaf		Se-	12	1053	196
100	Florida Broadleaf	-58.7982	Se-	12	1411	199	0
105	Florida Broadleaf	-93.1632	Se-	12	1836	167	0
106	Florida Broadleaf	-44.6226	Se-	7	1473	169	0
107	Florida Broadleaf	-26.941	Se+	18	910	78	1292.11
108	Florida Broadleaf	-12.5943	Se-	16	1252	203
109	Florida Broadleaf		Se+	8	1134	243
110	Florida Broadleaf	-27.0343	Se+	16	841	76	584.874
111	Florida Broadleaf	-34.0673	Se+	12	1354	244	426.367
115	Florida Broadleaf		Se-	8	1263	174
116	Florida Broadleaf	-20.8666	Se+	15	1078	113	1018.58
117	Florida Broadleaf	-39.5024	Se-	15	1102	66	0
118	Florida Broadleaf	-24.6252	Se+	13	1295	145	415.85
119	Florida Broadleaf	-26.1466	Se+	10	1266	165	731.631
120	Florida Broadleaf	-100	Se-	8	1208	211	0
121	Florida Broadleaf		Se+	17	1028	77
124	Florida Broadleaf	-10.3744	Se+	21	843	53	936.044
125	Florida Broadleaf		Se+	14	355	0
126	Florida Broadleaf	-23.8456	Se+	18	1038	123	808.754
127	Florida Broadleaf	-53.656	Se-	9	1227	150	0
129	Florida Broadleaf		Se+	14	1281	256
130	Florida Broadleaf	-23.8604	Se+	18	1038	143	496.162
131	Florida Broadleaf	-32.4955	Se-	9	1274	271	0
133	Florida Broadleaf	-58.787	Se-	17	1466	233	0
134	Florida Broadleaf	-31.0008	Se-	11	1310	124	0
135	Florida Broadleaf		Se-	9	1138	179
136	Mizuna	-62.0518	Se+	66
138	Mizuna	-98.2387	Se-	98			0
139	Mizuna	-13.5077	Se+	95			561.155
140	Mizuna	-29.4784	Se+	78			426.646
141	Mizuna	-60.3631	Se+	76			512.168
144	Mizuna	-39.234	Se+	96			512.39
146	Mizuna		Se-	89
147	Mizuna		Se+	112
148	Mizuna		Se-	69
150	Mizuna		Se-	82
151	Mizuna	-26.5171	Se+	72			163.477
152	Mizuna	-85.8935	Se-	48			0
153	Mizuna	-43.0852	Se+	66			155.137
154	Mizuna	-28.4295	Se+	74			414.793
156	Mizuna	-12.5035	Se-	69			0
157	Mizuna	-54.4577	Se-	98			0
160	Mizuna	-35.7011	Se+	78			468.095
161	Mizuna		Se+	103
162	Mizuna	-34.4295	Se-	69			0
165	Mizuna	-34.4222	Se+	89			150.295
167	Mizuna	-39.8814	Se+	103			153.121
168	Mizuna	-89.3039	Se-	80			0
169	Mizuna	-87.0864	Se-	107			0
171	Mizuna	-35.1679	Se-	51			0
173	Mizuna		Se+	89
174	Mizuna	-63.4549	Se-	76			0
175	Mizuna	-55.7791	Se-	65			0
176	Mizuna	-100	Se-	84			0
177	Mizuna		Se-	92
179	Mizuna		Se+	106
